# Supplementary material for: Antenatal Ureaplasma Infection Causes Colonic Mucus Barrier Defects: Implications for Intestinal Pathologies
Source: Int J Mol Sci. 2024 Apr 3;25(7):4000. doi: 10.3390/ijms25074000 (PMC11011967; doi:10.3390/ijms25074000)
Supplement: Supplementary file 1 [file ijms-25-04000-s001.zip]

Archive with 1 entries (1 files):
- ijms-2918073-supplementary.pdf
